# Supplementary material for: The Open State Selectivity of the Bean Seed VDAC Depends on Stigmasterol and Ion Concentration
Source: Int J Mol Sci. 2021 Mar 16;22(6):3034. doi: 10.3390/ijms22063034 (PMC8002290; doi:10.3390/ijms22063034)
Supplement: Supplementary file 1 [file ijms-22-03034-s001.zip]

Archive with 3 entries (3 files):
- Figure_S2_Channel_conductance.pdf
- _Figure_S1_Multiple_pairwise_comparison.pdf
- _Figure_S3_Selectivity_measurement.pdf
